# Supplementary material for: Avobenzone, Guaiazulene and Tioxolone identified as potent autophagy inducers in a high-throughput image based screen for autophagy flux
Source: Autophagy Rep. 2022 Oct 8;1(1):523–36. doi: 10.1080/27694127.2022.2132075 (PMC11864668; doi:10.1080/27694127.2022.2132075)
Supplement: Supplemental Material [file KAUO_A_2132075_SM4539.zip]

Archive with 2 entries (2 files):
- A 375 autophagy flux probe SUPP DATA R3.docx
- A375 Supp R2.xlsx
