# Supplementary material for: Avobenzone, Guaiazulene and Tioxolone identified as potent autophagy inducers in a high-throughput image based screen for autophagy flux
Source: Autophagy Rep. 2022 Oct 8;1(1):523–36. doi: 10.1080/27694127.2022.2132075 (PMC11864668; doi:10.1080/27694127.2022.2132075)
Supplement: Supplemental Material [file KAUO_A_2132075_SM4539.zip › A375 Supp R2.xlsx]

## Sheet: All complied
Novel inducers			Plate_1				Plate_2				Plate_3				Plate_4				Plate_5				Plate_6				Plate_7				Plate_8				Plate_9				Plate_10				Plate_11				Plate_12
Known inducers		Plate code	% viability	GFP/RFP		Plate code	% viability	GFP/RFP		Plate code	% viability	GFP/RFP		Plate code	% viability	GFP/RFP		Plate code	% viability	GFP/RFP		Plate code	% viability	GFP/RFP		Plate code	% viability	GFP/RFP		Plate code	% viability	GFP/RFP		Plate code	% viability	GFP/RFP		Plate code	% viability	GFP/RFP		Plate code	% viability	GFP/RFP		Plate code	% viability	GFP/RFP
Novel inhibitors		A2	95.2313	0.985248		A2	98.1862	0.855458		A2	98.7587	0.941532		A2	94.954	0.960848		A2	94.5733	0.845429		A2	90.5748	0.937875		A2	95.5412	1.02506		A2	96.5105	1.05001		A2	99.8959	1.0321		A2	98.7609	0.930815		A2	100.276	0.949397		A2	115.402	0.913491
Known inhibitors		A3	98.0483	1.03894		A3	109.614	0.962884		A3	95.3036	0.895933		A3	99.7032	0.953707		A3	92.3412	0.833242		A3	93.7209	0.724634		A3	106.51	1.12293		A3	94.1366	0.992862		A3	102.639	1.00894		A3	106.947	0.937142		A3	105.672	0.941576		A3	113.409	0.917879
		A4	91.4712	1.11407		A4	106.612	0.949137		A4	95.442	0.869229		A4	101.419	0.980716		A4	101.118	0.972815		A4	106.066	1.11521		A4	111.872	1.11639		A4	98.8348	1.02464		A4	109.715	0.98111		A4	90.6423	0.951249		A4	94.7386	0.952187		A4	105.796	0.92758
		A5	99.6492	0.991774		A5	95.7336	0.937095		A5	99.3244	0.970392		A5	120.097	0.944396		A5	113.433	0.909316		A5	106.221	0.824516		A5	111.834	0.988104		A5	100.44	0.958608		A5	94.6948	1.00207		A5	100.062	0.937777		A5	99.191	0.903802		A5	111.535	0.925959
		A6	95.1279	1.02264		A6	105.334	0.934927		A6	95.8896	0.983984		A6	107.098	0.985866		A6	112.419	0.97096		A6	105.748	0.917084		A6	115.724	1.05283		A6	105.646	0.971567		A6	117.582	0.865599		A6	97.3472	0.933892		A6	95.6858	0.925587		A6	106.054	0.962444
		A7	94.2179	1.01844		A7	105.83	0.892368		A7	97.7169	0.96648		A7	109.328	0.973125		A7	103.754	1.03524		A7	109.742	0.991032		A7	112.062	1.01638		A7	103.93	1.00713		A7	94.8684	0.95436		A7	89.2995	0.939766		A7	100.381	0.869824		A7	105.837	0.945845
		A8	100.522	0.961547		A8	106.478	0.960517		A8	94.8112	1.02426		A8	109.276	0.98676		A8	112.443	1.06131		A8	104.706	0.991823		A8	107.535	1.05903		A8	99.6033	1.02957		A8	100.778	1.02581		A8	104.82	0.932326		A8	97.1749	0.953352		A8	106.001	0.967212
		A9	93.5312	1.04242		A9	103.748	0.938705		A9	100.26	0.961148		A9	101.881	0.945963		A9	97.101	1.04858		A9	100.155	1.00189		A9	93.4675	0.96635		A9	111.721	0.780848		A9	97.8404	1.01415		A9	2.65284			A9	6.92921			A9	89.8056	1.15594
		A10	90.5529	0.965688		A10	97.3553	0.794069		A10	95.971	0.975875		A10	98.0052	0.937656		A10	93.3235	0.196781		A10	19.407			A10	93.8473	1.00712		A10	95.1965	1.05258		A10	24.9635			A10	103.985	0.946423		A10	106.68	0.913601		A10	93.6889	0.969891
		A11	93.3906	1.08129		A11	105.741	0.947158		A11	97.5826	0.982821		A11	89.24	0.880957		A11	90.2687	2.0471		A11	96.3685	0.989006		A11	85.1652	1.02319		A11	98.3947	0.946575		A11	91.3548	1.04025		A11	104.754	0.947649		A11	106.728	0.952263		A11	112.285	0.974756
		B2	107.401	1.04118		B2	110.543	1.03095		B2	92.9595	0.918014		B2	106.548	0.908389		B2	94.7969	0.918394		B2	110.519	1.10899		B2	105.348	0.997175		B2	101.295	1.02698		B2	111.638	1.01261		B2	95.3039	0.90037		B2	103.743	0.918147		B2	110.506	0.944358
		B3	8.46749			B3	114.828	0.928801		B3	108.579	0.924306		B3	107.154	0.967475		B3	107.124	0.9351		B3	106.622	0.791328		B3	106.396	1.00725		B3	105.51	1.02421		B3	119.283	0.978508		B3	107.924	0.945613		B3	109.71	0.910866		B3	108.863	0.957022
		B4	96.6253	1.02504		B4	96.7656	0.830886		B4	111.354	0.931492		B4	107.08	0.947667		B4	119.027	0.98939		B4	110.836	0.985298		B4	107.74	0.956921		B4	105.058	1.00935		B4	116.999	0.837966		B4	98.9683	0.952047		B4	104.845	0.935022		B4	104.566	0.960962
		B5	90.0317	0.97485		B5	47.802			B5	86.7247	0.964484		B5	111.218	0.946386		B5	116.759	1.15185		B5	102.408	0.875408		B5	117.729	0.9977		B5	103.961	1.00951		B5	117.797	0.99465		B5	107.529	0.965		B5	110.377	0.943805		B5	122.763	0.969012
		B6	108.195	1.03186		B6	49.3701			B6	116.458	0.958076		B6	121.599	1.02679		B6	117.362	1.05329		B6	83.752	0.901609		B6	123.213	1.01846		B6	107.673	1.0267		B6	117.45	0.974455		B6	109.683	0.981868		B6	116.501	0.951662		B6	95.2148	0.99363
		B7	105.78	1.04393		B7	114.443	0.948908		B7	107.838	0.963388		B7	119.377	0.978052		B7	110.618	1.04995		B7	107.736	0.90852		B7	116.263	1.04128		B7	99.9132	1.05428		B7	116.916	1.03433		B7	106.803	0.973292		B7	112.036	0.893832		B7	114.655	0.96579
		B8	109.275	1.05272		B8	114.01	0.795319		B8	111.472	0.996084		B8	116.762	0.947814		B8	109.931	1.03834		B8	106.616	0.95923		B8	104.345	1.06358		B8	97.4154	0.937672		B8	108.867	0.983801		B8	112.111	0.95108		B8	119.61	0.943087		B8	104.993	0.955623
		B9	108.406	1.05289		B9	115.672	0.931439		B9	104.582	0.931057		B9	121.214	0.946016		B9	114.894	1.06797		B9	83.8749	0.944546		B9	101.428	0.482203		B9	92.1408	0.953322		B9	104.18	1.02204		B9	94.9782	0.923939		B9	103.048	0.87859		B9	99.7403	0.992339
		B10	99.0742	1.09777		B10	116.619	0.946973		B10	6.8167			B10	114.339	0.933126		B10	121.519	1.01333		B10	98.0256	0.716364		B10	97.9111	0.981924		B10	88.36	0.955796		B10	100.931	1.00262		B10	108.453	0.904829		B10	112.609	0.930068		B10	2.46319
		B11	94.4247	0.976473		B11	109.395	0.928748		B11	102.979	0.960682		B11	115.701	0.946938		B11	111.44	1.03467		B11	109.192	0.986164		B11	51.4242			B11	92.1842	1.00406		B11	101.653	1.02234		B11	91.0226	0.997697		B11	94.9487	0.960926		B11	121.778	0.962047
		C2	108.423	1.04832		C2	110.592	0.994155		C2	4.00456			C2	106.814	0.96508		C2	120.561	0.962139		C2	114.468	0.915639		C2	101.451	0.945686		C2	95.494	1.01914		C2	110.569	0.999449		C2	113.433	0.952855		C2	118.814	1.00091		C2	92.2109	1.33984
		C3	109.486	1.07771		C3	118.196	0.975302		C3	100.175	0.964789		C3	114.998	0.965942		C3	120.038	1.0076		C3	116.112	0.930898		C3	109.814	1.04506		C3	115.018	1.09755		C3	110.131	0.997505		C3	118.965	0.9684		C3	125.938	0.987051		C3	114.565	0.950631
		C4	107.976	1.06212		C4	110.231	0.964493		C4	117.98	0.919757		C4	100.581	0.933677		C4	117.286	0.939038		C4	120.216	1.11871		C4	111.333	0.987683		C4	104.853	0.863738		C4	122.644	0.993248		C4	89.2213	0.978449		C4	105.033	1.00249		C4	118.967	0.939804
		C5	109.589	1.03896		C5	113.081	0.9757		C5	114.985	0.907621		C5	118.94	0.944958		C5	118.86	1.00402		C5	108.985	0.887428		C5	112.442	0.955388		C5	106.713	0.851687		C5	118.374	1.04505		C5	0.695051			C5	107.521	1.09885		C5	98.6435	0.986572
		C6	105.453	1.02516		C6	112.773	0.97463		C6	111.07	0.90731		C6	132.878	0.998012		C6	116.236	1.02044		C6	98.1098	0.909148		C6	95.7539	0.707459		C6	104.035	0.98881		C6	115.409	1.00365		C6	94.1012	0.977924		C6	117.207	1.01639		C6	93.6804	0.999105
		C7	109.25	1.04258		C7	104.771	1.00527		C7	112.49	0.977004		C7	119.617	0.926927		C7	116.524	1.02999		C7	107.295	0.920694		C7	90.5203	0.844068		C7	109.21	0.939297		C7	119.103	1.04408		C7	109.274	0.970451		C7	124.239	1.0045		C7	92.7106	0.994446
		C8	108.621	0.667422		C8	115.672	0.983026		C8	111.961	0.973065		C8	110.516	0.987054		C8	109.548	1.0065		C8	108.344	0.950631		C8	104.026	1.03153		C8	110.909	0.973631		C8	112.437	1.02765		C8	115.095	0.940465		C8	123.344	1.00756		C8	89.5515	0.988086
		C9	101.3	1.02661		C9	106.46	0.968395		C9	110.365	0.956422		C9	116.173	0.785436		C9	106.473	0.993198		C9	106.48	0.952574		C9	99.0429	0.944705		C9	107.884	0.951253		C9	106.027	1.02532		C9	115.382	0.962696		C9	130.446	0.999438		C9	88.2035	0.988432
		C10	111.612	1.08761		C10	9.87759			C10	109.942	0.941848		C10	124.17	0.9231		C10	113.165	1.03864		C10	111.464	0.946721		C10	22.1041			C10	108.144	0.975829		C10	112.86	1.00688		C10	108.672	0.970327		C10	124.521	0.788237		C10	92.9831	0.998
		C11	109.957	0.972377		C11	119.045	0.982536		C11	114.59	0.89173		C11	113.606	0.916015		C11	116.104	1.03664		C11	104.447	0.946839		C11	109.799	1.00457		C11	102.82	0.979758		C11	100.993	1.03786		C11	100.963	0.967923		C11	111.343	0.967485		C11	109.969	0.965421
		D2	111.231	1.16055		D2	116.601	0.909575		D2	119.494	1.03128		D2	115.121	0.979925		D2	112.159	0.973081		D2	107.16	1.01635		D2	123.593	1.01436		D2	108.231	1.01267		D2	90.6465	0.872836		D2	112.016	0.972282		D2	121.256	0.953724		D2	112.69	0.971381
		D3	107.475	1.07973		D3	117.437	0.970823		D3	107.175	1.03389		D3	109.651	0.949932		D3	112.299	1.00498		D3	108.506	0.886284		D3	123.259	1.04215		D3	121.036	1.05842		D3	120.471	0.874322		D3	110.861	0.969407		D3	131.403	0.96524		D3	107.709	0.990498
		D4	104.175	1.01827		D4	101.108	0.793576		D4	108.705	0.953793		D4	114.654	0.933172		D4	119.147	1.02849		D4	110.467	1.09641		D4	105.674	0.778393		D4	111.578	0.916497		D4	115.006	0.982154		D4	93.2587	0.960297		D4	95.4831	0.941443		D4	109.874	0.95963
		D5	106.578	0.832755		D5	93.3971	0.946776		D5	114.244	1.06798		D5	116.465	0.922049		D5	115.382	1.00774		D5	108.487	0.902488		D5	103.236	0.908042		D5	110.506	0.90009		D5	108.958	0.870603		D5	107.993	0.958323		D5	124.378	0.968894		D5	96.3355	0.979281
		D6	108.998	1.06317		D6	97.8914	0.923567		D6	113.56	0.973342		D6	117.299	0.940049		D6	118.664	1.05067		D6	113.296	0.895978		D6	103.464	1.02197		D6	104.915	0.924455		D6	121.249	0.968784		D6	112.362	0.944823		D6	133.338	0.962704		D6	94.1744	1.02049
		D7	107.604	1.01951		D7	106.822	0.996797		D7	108.497	0.980073		D7	118.469	0.870357		D7	118.037	1.08654		D7	109.665	0.894082		D7	116.681	1.00187		D7	113.369	0.926852		D7	121.547	0.96805		D7	111.965	0.95579		D7	131.756	0.893629		D7	97.2997	1.01268
		D8	117.573	0.782409		D8	105.946	1.02281		D8	106.65	1.02057		D8	116.308	0.967041		D8	118.864	1.03097		D8	108.053	0.925341		D8	110.049	1.05476		D8	119.146	0.949417		D8	101.299	0.990875		D8	117.848	0.949225		D8	135.943	0.979597		D8	94.4553	1.00906
		D9	118.16	1.06403		D9	99.5399	0.954273		D9	110.378	0.974235		D9	109.83	0.945091		D9	113.692	1.04636		D9	108.344	0.822178		D9	100.866	0.973681		D9	114.597	0.952525		D9	108.694	0.980744		D9	95.7387	0.984911		D9	116.851	0.994927		D9	89.6969	0.995337
		D10	97.7381	1.07299		D10	104.731	0.845539		D10	107.602	0.941995		D10	118.067	0.940566		D10	110.698	1.01563		D10	107.16	0.959461		D10	99.4303	1.00957		D10	111.876	0.965207		D10	111.208	0.984041		D10	90.5258	0.976222		D10	107.263	0.954932		D10	91.2835	1.00421
		D11	108.096	1.00382		D11	114.515	0.970722		D11	108.229	0.97378		D11	112.345	0.892855		D11	105.93	1.01097		D11	103.677	0.991911		D11	107.269	1.02025		D11	106.465	0.967425		D11	99.4931	1.00684		D11	84.6361	1.01113		D11	95.2841	0.977094		D11	96.1224	1.01191
		E2	127.062	1.10603		E2	118.978	0.937556		E2	117.211	0.943276		E2	48.9677			E2	119.275	0.877481		E2	101.897	0.96826		E2	101.588	0.997749		E2	102.299	1.00749		E2	4.47886			E2	115.973	0.957933		E2	119.684	0.951111		E2	89.8437	0.961578
		E3	122.992	0.99245		E3	111.937	0.925864		E3	113.34	0.924595		E3	45.17			E3	105.918	0.96427		E3	103.45	0.870926		E3	121.588	0.998076		E3	109.768	1.06302		E3	122.311	1.05628		E3	115.502	0.96048		E3	130.083	0.965927		E3	40.9243
		E4	118.748	0.998655		E4	100.299	0.983952		E4	120.068	0.931347		E4	103.278	0.873367		E4	108.769	0.97284		E4	112.092	0.946744		E4	119.506	1.003		E4	112.588	0.992088		E4	124.408	0.966222		E4	97.571	0.986278		E4	113.425	0.998161		E4	92.0557	0.986896
		E5	9.40648			E5	94.3799	0.972741		E5	112.201	0.940889		E5	121.171	0.918246		E5	108.669	0.997299		E5	110.739	0.848006		E5	117.858	0.700239		E5	114.101	1.01064		E5	118.395	1.00082		E5	98.5899	1.03292		E5	116.379	1.03793		E5	95.809	0.991705
		E6	119.554	1.00371		E6	114.184	0.97312		E6	122.501	0.920558		E6	115.191	0.91451		E6	108.557	0.999987		E6	112.824	0.882565		E6	110.634	0.948429		E6	111.702	0.994343		E6	89.8757	0.842398		E6	112.256	0.967797		E6	133.345	0.980825		E6	91.7705	0.980916
		E7	111.753	1.06358		E7	106.938	1.00972		E7	112.612	1.02013		E7	111.598	0.889339		E7	108.897	1.03836		E7	115.322	0.867743		E7	116.825	0.971573		E7	112.371	0.852714		E7	114.756	0.993293		E7	113.033	0.965734		E7	104.911	0.906649		E7	89.4132	0.989883
		E8	112.183	1.03609		E8	94.7865	1.05075		E8	111.363	1.03091		E8	110.943	0.910664		E8	105.822	0.991745		E8	88.9889	0.79945		E8	102.362	0.966222		E8	106.849	0.90532		E8	115.971	1.00195		E8	111.277	0.966202		E8	102.84	0.979945		E8	98.5856	0.987122
		E9	116.534	1.05939		E9	101.921	0.832036		E9	109.592	0.963554		E9	116.116	0.832125		E9	6.41696			E9	115.141	0.881966		E9	100.509	0.975534		E9	113.332	0.930165		E9	116.124	1.00927		E9	97.6437	0.97125		E9	103.301	0.914535		E9	86.3684	0.993062
		E10	101.821	1.09352		E10	108.408	0.893917		E10	108.982	0.978229		E10	119.538	0.914419		E10	110.793	0.971191		E10	99.7217	0.872098		E10	92.5788	0.959719		E10	105.615	0.930364		E10	114.402	1.01423		E10	101.789	0.979618		E10	119.136	0.996512		E10	41.4423
		E11	113.49	0.986128		E11	112.009	0.970279		E11	109.783	0.938157		E11	115.282	0.831507		E11	106.9	0.847263		E11	102.894	0.977709		E11	104.93	0.996295		E11	69.2327	0.82756		E11	104.93	1.02344		E11	91.6412	1.05512		E11	103.004	1.01459		E11	98.1113	1.02336
		F2	97.1424	1.0432		F2	120.452	0.993563		F2	116.759	0.95137		F2	106.308	0.976527		F2	107.084	0.905872		F2	100.246	0.98539		F2	116.255	1.00292		F2	109.229	1.00807		F2	116.388	1.0308		F2	111.172	0.951305		F2	118.281	0.956873		F2	89.9538	1.00053
		F3	116.812	1.06816		F3	114.47	0.976318		F3	118.318	0.946711		F3	102.034	0.952125		F3	109.112	1.01157		F3	107.516	0.725156		F3	103.304	0.996557		F3	108.442	1.02453		F3	121.762	1.03736		F3	111.539	0.955584		F3	126.158	0.96558		F3	98.9738	0.972678
		F4	116.679	1.04129		F4	118.205	0.970083		F4	117.463	0.943351		F4	114.601	0.943429		F4	105.542	0.996809		F4	94.6401	0.880631		F4	108.393	1.01349		F4	107.574	0.978054		F4	8.15221			F4	100.051	0.984459		F4	117.299	0.983639		F4	104.627	0.953142
		F5	118.077	1.01933		F5	102.529	0.966689		F5	107.085	0.994436		F5	106.84	0.861155		F5	105.163	1.01162		F5	112.474	0.908703		F5	103.752	1.06942		F5	110.655	0.958155		F5	115.909	1.05068		F5	110.839	0.945617		F5	122.444	0.972663		F5	92.3959	0.958235
		F6	114.383	0.934389		F6	105.401	0.951732		F6	102.466	0.895458		F6	114.191	1.00366		F6	110.342	1.08035		F6	115.504	0.933988		F6	53.6422			F6	108.981	0.944129		F6	36.8724			F6	110.615	0.957155		F6	127.886	0.978604		F6	91.8086	0.94889
		F7	118.264	1.07821		F7	99.9777	1.21177		F7	97.9896	0.972442		F7	120.966	0.951799		F7	109.08	1.07119		F7	109.548	0.931845		F7	103.866	1.03152		F7	112.855	0.991366		F7	124.762	1.0202		F7	109.807	0.979989		F7	122.874	0.938848		F7	91.5955	0.9829
		F8	122.338	0.994554		F8	10.2975			F8	103.817	1.01075		F8	117.216	0.960983		F8	101.366	1.07495		F8	106.791	0.940644		F8	120.403	1.01637		F8	87.641	0.918168		F8	15.9919			F8	115.025	0.96534		F8	130.911	0.968741		F8	91.6788	0.97402
		F9	112.249	1.03001		F9	15.4753			F9	115.607	0.942613		F9	109.59	0.937529		F9	103.238	0.956966		F9	103.806	0.928118		F9	1.25332			F9	93.8453	0.941357		F9	8.55496			F9	113.415	0.968203		F9	128.417	0.957073		F9	87.3763	0.997644
		F10	104.075	1.06093		F10	110.061	0.932611		F10	120.873	0.932407		F10	117.6	0.937878		F10	97.4284	1.03877		F10	95.1839	0.951876		F10	104.284	0.947947		F10	82.6763	0.789325		F10	119.672	1.04686		F10	101.787	1.00421		F10	120.025	0.977358		F10	94.6501	0.997936
		F11	101.552	1.05134		F11	119.903	0.927993		F11	106.227	0.938202		F11	118.587	0.946397		F11	99.7764	1.07914		F11	104.434	0.976429		F11	118.891	0.885502		F11	90.0459	0.951363		F11	88.4661	0.930273		F11	90.1274	0.890364		F11	95.6692	0.925376		F11	100.683	0.981071
		G2	115.153	1.00018		G2	119.599	0.892886		G2	97.8634	0.779472		G2	105.033	0.975022		G2	112.167	0.96457		G2	101.651	0.965465		G2	120.342	0.989598		G2	99.2562	1.03487		G2	106.444	1.05365		G2	115.99	1.06166		G2	117.061	0.963281		G2	118.223	0.966137
		G3	116.638	1.02296		G3	118.326	0.924817		G3	116.873	0.981521		G3	116.985	0.949323		G3	120.05	0.996906		G3	114.617	0.717522		G3	102.385	0.984178		G3	105.231	1.02494		G3	108.888	0.964174		G3	113.088	1.05666		G3	117.59	0.944778		G3	121.913	0.942651
		G4	114.805	1.03261		G4	117.521	0.935196		G4	94.8722	0.985548		G4	104.562	0.953712		G4	108.461	0.899875		G4	106.765	1.00875		G4	94.455	0.848959		G4	101.103	1.01114		G4	114.735	0.989144		G4	96.7376	1.06903		G4	100.94	1.00769		G4	117.199	0.973964
		G5	115.327	0.875984		G5	106.764	0.974291		G5	112.209	0.97603		G5	107.875	0.948773		G5	119.299	1.00622		G5	104.059	0.907133		G5	115.01	0.952933		G5	97.7687	0.919124		G5	117.04	1.03721		G5	91.0244	1.07562		G5	104.974	0.978091		G5	99.2617	1.00028
		G6	114.958	0.985617		G6	100.652	0.962016		G6	116.922	0.975316		G6	108.451	0.975965		G6	102.699	0.860851		G6	99.8576	0.88531		G6	107.885	0.982726		G6	100.304	1.05938		G6	122.325	1.01233		G6	114.081	1.0491		G6	112.019	0.95575		G6	91.7437	1.00542
		G7	111.314	1.06764		G7	98.7134	0.841761		G7	119.551	0.981019		G7	107.373	0.958823		G7	119.163	0.994369		G7	96.6857	0.943498		G7	97.425	0.968461		G7	86.2774	0.694924		G7	39.9764			G7	106.228	1.04861		G7	114.264	0.957925		G7	103.081	0.969492
		G8	119.691	1.03911		G8	111.834	0.994422		G8	119.661	0.997895		G8	97.9659	0.893138		G8	123.036	0.903682		G8	108.797	0.973224		G8	96.6882	0.867633		G8	103.08	0.935621		G8	102.319	0.953787		G8	122.22	1.0742		G8	119.99	0.984226		G8	99.8419	0.983126
		G9	12.6868			G9	114.515	0.92595		G9	111.322	0.967366		G9	120.341	0.968011		G9	116.42	1.0002		G9	102.855	0.909215		G9	98.3441	0.689968		G9	98.6054	0.974823		G9	88.1467	0.945553		G9	103.402	0.970954		G9	111.82	0.986409		G9	102.614	0.984829
		G10	97.8994	1.0457		G10	116.047	1.00572		G10	105.238	1.07654		G10	111.668	0.906598		G10	111.161	1.01398		G10	103.178	0.821346		G10	111.029	0.915784		G10	97.9236	1.04731		G10	110.235	0.991684		G10	97.7347	0.992995		G10	107.206	0.992234		G10	86.6239	1.02297
		G11	92.9893	0.779016		G11	116.646	0.983273		G11	105.848	0.968931		G11	102.951	0.948151		G11	102.767	1.04986		G11	103.593	0.996453		G11	108.036	0.976766		G11	85.0812	1.00262		G11	94.5351	1.06008		G11	39.9363			G11	97.3057	0.98196		G11	100.388	0.983238
		H2	95.3803	0.957733		H2	108.019	0.928376		H2	104.993	0.960897		H2	110.869	0.895591		H2	105.77	0.957831		H2	93.6691	0.865288		H2	100.661	1.04743		H2	93.8391	1.05782		H2	20.8111			H2	98.0695	0.971095		H2	95.1864	0.965849		H2	96.0038	0.91887
		H3	102.073	0.836968		H3	121.703	0.947188		H3	96.264	0.936977		H3	108.35	0.947369		H3	102.584	0.842511		H3	98.9513	0.872181		H3	94.2803	0.991196		H3	90.145	1.08669		H3	109.423	1.00815		H3	106.037	0.95109		H3	105.468	0.945094		H3	106.61	0.922216
		H4	93.4071	1.01012		H4	114.854	0.95436		H4	93.7571	0.911765		H4	110.555	0.903856		H4	101.869	0.990834		H4	100.531	0.997825		H4	106.707	0.973576		H4	92.711	1.01599		H4	110.631	1.02623		H4	91.8832	0.963693		H4	98.944	0.997681		H4	99.5808	0.942347
		H5	46.2837			H5	108.631	0.949169		H5	105.889	0.958225		H5	112.777	0.937486		H5	108.573	1.01467		H5	98.8866	0.902449		H5	111.88	0.902077		H5	104.624	0.953059		H5	106.257	1.01767		H5	107.789	0.939509		H5	106.421	0.966778		H5	86.638	0.953405
		H6	101.978	0.949998		H6	119.371	0.964007		H6	105.042	0.961347		H6	113.89	0.969342		H6	109.927	1.03281		H6	103.217	0.859995		H6	106.335	0.989851		H6	103.595	0.948287		H6	44.0803			H6	98.7555	0.945266		H6	106.032	0.950727		H6	87.8322	0.974974
		H7	105.035	1.04193		H7	119.742	1.0554		H7	104.025	0.95809		H7	101.877	0.686757		H7	109.112	0.997746		H7	105.237	0.937929		H7	91.3939	0.778978		H7	101.934	0.947727		H7	127.345	0.985126		H7	98.3952	0.938526		H7	99.2297	0.962586		H7	86.2075	0.96086
		H8	109.709	0.987111		H8	117.977	1.01645		H8	107.138	0.98106		H8	121.31	0.943203		H8	110.354	1.05165		H8	99.6116	0.968734		H8	111.72	0.926627		H8	95.9217	0.993577		H8	111.555	1.03898		H8	104.047	0.938596		H8	112.572	0.929382		H8	88.2091	0.910876
		H9	100.357	0.974736		H9	115.051	0.911928		H9	102.694	0.956005		H9	96.8179	0.895229		H9	107.854	1.03531		H9	96.9705	0.961925		H9	104.801	0.947346		H9	99.1571	0.979686		H9	100.569	1.03004		H9	95.0291	0.937476		H9	93.4522	0.89333		H9	80.0926	0.979162
		H10	35.3922			H10	106.603	0.949771		H10	100.977	0.909691		H10	95.0282	0.752142		H10	93.1677	1.05842		H10	98.181	1.02452		H10	97.1667	0.965239		H10	94.3969	0.999146		H10	95.785	1.03803		H10	91.4047	0.951549		H10	84.846	0.949113		H10	85.2533	0.995778
		H11	94.5281	1.01498		H11	107.085	0.92822		H11	95.5111	0.965622		H11	93.8103	0.841807		H11	95.1643	1.0383		H11	96.4785	1.03125		H11	97.2351	0.994482		H11	91.9735	1.0136		H11	87.5634	1.02162		H11	92.4891	0.917924		H11	15.347			H11	84.6802	0.981733
[truncated: 60 more columns]

## Sheet: Total inducers
S.No.	Plate no.	Name of molecules	GFP/RFP	PMID
1	P11 C10	Avobenzone	0.78					Novel autophagy inducers (31)
2	P1 C8	Aminocaproic Acid Hydrochloride	0.66					Known autophagy inducers (53)
3	P19 C6	Tolonium Chloride	0.38
4	P20 H11	Tioxolone	0.78
5	P21 A6	Homidium Bromide	0.35
6	P21 C8	Protionamide	0.8
7	P21 D10	Vanitiolide	0.73
8	P24 A5	Duartin, Dimethyl Ether	0.73
9	P24 A6	3-Oxoursan (28-13) Olide	0.78
10	P24 A9	Dichloroevernic Acid	0.4
11	P24 C11	Tetrahydrocortisone-21-Acetate	0.64
12	P24 E8	Pomiferin Dimethyl Ether	0.79
13	P24 F10	Haematoxylin Pentaacetate	0.78
14	P25 D10	11a-Acetoxyprogesterone	0.79
15	P25 E10	Deoxypeganine Hydrochloride	0.64
16	P25 H4	Eseroline Fumarate	0.75
17	P26 A6	Guaiazulene	0.74
18	P26 B5	Bicuculline(-) Methiodide	0.62
19	P26 B6	Wilforlide A	0.66
20	P26 B9	Veratrine Hydrochloride	0.65
21	P26 B10	Rutilantinone	0.67
22	P26 D10	Sedanoic Acid	0.58
23	P26 E7	Avocatin A	0.77
24	P32 A6	Chicago Sky Blue	0.39
25	P16 D8	Evans Blue	0.32
26	P4 H10	Promazine Hydrochloride	0.75
27	P6 B3	Dicumarol	0.79
28	P6 G3	Fenbendazole	0.71
29	P7 B9	Suloctidil	0.48
30	P7 E5	Ouabain Octahydrate	0.7
31	P8 F10	Diperodon Hydrochloride	0.78
32	P24 H7	Piceid	0.77	32222939
33	P24 H10	Avermectin A1a	0.49	26541719
34	P25 A8	Prenyletin	0.75	29951166
35	P25 D7	Carnosine	0.76	24938837
36	P25 D11	Piplartine	0.68	25850000
37	P25 F2	Plumbagin	0.72	30536473
38	P25 F7	Camptothecin	0.79	30266318
39	P25 F8	Daidzein	0.76	32277673
40	P25 F9	Dihydrotanshinone I	0.64	32200384
41	P25 G4	Lupeol Acetate	0.79	33836050
42	P25 G8	Digoxigenin	0.55	21635740
43	P26 A4	Brazilein	0.55	26295477
44	P26 A10	Ursolic Acid	0.73	33321911
45	P26 B8	Cedrol	0.61	27177023
46	P26 B11	Gossypol	0.76	28656225
47	P26 C6	Dihydrofolic Acid	0.77	32096475
48	P26 C8	Pomiferin Triacetate	0.41	34004245
49	P26 C9	Tetrandrine	0.67	32780562
50	P26 C10	Safrole	0.68	30647761
51	P26 D5	Kawain	0.77	28959001
52	P26 D9	Biochanin A	0.78	30271755
53	P26 F9	Quassin	0.78	30021391
54	P26 H11	Tomatidine Hydrochloride	0.62	32580039
55	P27 E7	Alpha-Mangostin	0.49	31164796
56	P1 D8	Apomorphine Hydrochloride	0.78	32641951
57	P1 G11	Chloramphenicol Palmitate	0.77	30609861
58	P2 A10	Clomiphene Citrate	0.79	30471247
59	P2 B8	Bazedoxifene Acetate	0.79	32269154
60	P2 D4	Desipramine Hydrochloride	0.79	22934693
61	P3 G2	Maprotiline Hydrochloride	0.77	20503272
62	P4 C9	Nortriptyline Hydrochloride	0.78	32286280
63	P4 H7	Prochlorperazine Edisylate	0.68	23414754
64	P6 A3	Vinblastine Sulfate	0.72	2307216
65	P6 B10	Mycophenolic Acid	0.71	31560972
66	P6 F3	Fluphenazine Hydrochloride	0.72	27168224
67	P7 C6	Estradiol Benzoate	0.7	29928874
68	P7 D4	Lanatoside C	0.77	31392779
69	P7 H7	Cyclosporin	0.77	34785431
70	P8 A9	Flubendazole	0.78	31287013
71	P14 D2	Fludarabine Phosphate	0.8	22740450
72	P14 D5	Epirubicin Hydrochloride	0.67	28889000
73	P19 A11	Mevastatin	0.8	31316383
74	P20 C6	Aceclofenac	0.74	33953669
75	P21 C6	Escin	0.76	29022891
76	P19 F10	Protoporphyrin Ix	0.46	28789437
77	P20 A10	Oltipraz	0.68	30037605
78	P26 D8	Hesperetin	0.8	30229008
79	P26 E10	Phloridzin	0.74	34036398
80	P30 B9	Haematoporphyrin	0.35	33307232
81	P4 A10	Pyrvinium Pamoate	0.19	18678646
82	P6 E8	Etoposide	0.79	31218841
83	P7 G9	Cycloheximide	0.68	24525133
84	P8 G7	Perphenazine	0.69	33176207

## Sheet: Total inhibitors
S.No.	Plate No.	Name of Drugs	GFP/RFP	PMID
1	P12 C2	Amlodipine Besylate	1.33			Novel autophagy inhibitors (19)
2	P19 A10	Trichlormethine Hydrochloride	1.29			Known autophagy inhibitor (1)
3	P21 H6	Ethacridine Lactate	1.44
4	P22 E11	Genistein	1.43
5	P23 B7	Coralyne Chloride	1.25
6	P23 E6	Pterostilbene	1.21
7	P24 D8	Benzanthrone	1.63
8	P25 B9	Anthothecol	1.65
9	P25 C3	Obtusaquinone	2.08
10	P25 D8	Morin	1.34
11	P26 A2	Harmalol	1.23
12	P26 C3	Physcion	1.45
13	P27 A8	Dihydrocelastrol	2.2
14	P31 C6	Quinizarin	2.4
15	P31 C11	1,4-Naphthoquinone	1.28
16	P32 A11	Isoreserpine	1.59
17	P32 C3	Calcein	1.27
18	P32 H5	Harmalol Hydrochloride	2.65
19	P2 F7	Dipyridamole	1.21
20	P5 A11	Quinacrine hydrochloride	2.04	24879157
